# Supplementary material for: Association of Hsa-miR-23a rs3745453 variation with prostate cancer risk among Chinese Han population: A case–control study
Source: Medicine (Baltimore). 2019 Dec 27;98(52):e18523. doi: 10.1097/MD.0000000000018523 (PMC6946362; doi:10.1097/MD.0000000000018523)
Supplement: Supplemental Digital Content [file medi-98-e18523-s001.xlsx]

## Sheet: TCGA-26a
miRNA_ID-tumor	hsa-mir-26a-1	hsa-mir-200a	hsa-mir-130a	hsa-mir-143	hsa-mir-145	hsa-mir-23a	miRNA_ID-normal	hsa-mir-26a-1	hsa-mir-200a	hsa-mir-130a	hsa-mir-143	hsa-mir-145	hsa-mir-23a
TCGA-CZ-5989-01A	6.24797	323.693	58.1542	95476.9	2534.03	2924.05	TCGA-CZ-5989-11A	13.0996	832.26	80.6352	24053.7	920.755	1900.89
TCGA-CZ-5988-01A	2.68826	220.437	84.2322	35580	1077.99	2837.01	TCGA-CZ-5988-11A	10.9055	481.236	87.2443	47284.5	2856.79	1059.69
TCGA-CZ-5987-01A	2.25948	619.662	157.034	26218.4	897.578	3275.68	TCGA-CZ-5987-11A	5.97564	513.905	109.4	132975	4451.39	2008.27
TCGA-CZ-5986-01A	4.92479	277.704	74.6927	62623.4	1678.53	1721.76	TCGA-CZ-5986-11A	7.03582	610.047	122.506	52455.3	3674.35	1171.26
TCGA-CZ-5985-01A	0.968049	475.796	21.7811	36180.3	678.118	1842.2	TCGA-CZ-5985-11A	11.6508	586.777	68.8457	51723.8	3066.81	967.547
TCGA-CZ-5984-01A	3.46113	467.253	63.1656	42142.7	1558.37	2069.76	TCGA-CZ-5984-11A	3.55021	567.442	124.553	30419.7	3959.07	1008.85
TCGA-CZ-5982-01A	7.15028	486.869	66.3026	117328	2824.36	3447.09	TCGA-CZ-5982-11A	7.83648	475.3	80.4091	28640.6	2087.23	777.856
TCGA-CZ-5470-01A	5.69896	218.907	42.9098	56471.7	1111.97	2766.34	TCGA-CZ-5470-11A	10.7256	572.749	81.3003	97664.4	2245.3	1383.61
TCGA-CZ-5469-01A	3.2857	188.549	100.087	52646	963.216	2795.37	TCGA-CZ-5469-11A	4.25	507.449	102	36743.6	917.432	1122.85
TCGA-CZ-5468-01A	1.74414	144.328	245.052	112840	2521.16	2687.72	TCGA-CZ-5468-11A	7.62599	711.424	205.3	46733.2	3048.99	1800.13
TCGA-CZ-5467-01A	5.23649	95.5659	129.416	112950	2835.37	3210.34	TCGA-CZ-5467-11A	6.08787	731.338	75.966	51056.3	1068.55	1290.63
TCGA-CZ-5466-01A	6.89287	384.724	122.54	49740.7	2516.15	3187.82	TCGA-CZ-5466-11A	9.1549	496.862	236.64	78501.9	7073.69	1937.51
TCGA-CZ-5465-01A	7.76064	184.1	78.4687	81115.5	1321.9	3211.18	TCGA-CZ-5465-11A	10.0479	729.557	95.9477	33040.1	1042.42	1194.13
TCGA-CZ-5463-01A	6.48357	279.972	56.7803	42375	842.078	3109.17	TCGA-CZ-5463-11A	6.42031	474.39	130.784	50459.9	1841.2	1431.97
TCGA-CZ-5462-01A	6.08482	222.218	59.6312	18316	373.121	1237.9	TCGA-CZ-5462-11A	7.67187	711.182	103.187	31021.6	998.493	1492.18
TCGA-CZ-5461-01A	2.85762	176.101	101.088	113193	1895.32	3248.76	TCGA-CZ-5461-11A	7.57587	529.277	108.817	93613.6	2506.58	1483.49
TCGA-CZ-5458-01A	4.61707	219.599	80.5101	81008.1	2943.38	3279.85	TCGA-CZ-5458-11A	8.30504	627.101	104.446	34925.4	908.909	1251.95
TCGA-CZ-5457-01A	5.8625	162.274	77.8541	74465.3	1927.12	1932.99	TCGA-CZ-5457-11A	4.45486	848.8	126.815	31795.3	1198.66	1326.66
TCGA-CZ-5456-01A	2.7596	209.73	104.405	52502.4	675.183	3190.1	TCGA-CZ-5456-11A	6.44795	561.351	111.891	24206.8	1106.01	1090.84
TCGA-CZ-5454-01A	4.97073	209.599	83.2597	65549.4	2954.68	3655.56	TCGA-CZ-5454-11A	4.04532	596.82	93.0424	45496.4	1214.68	1285.33
TCGA-CZ-5453-01A	4.98981	241.779	66.682	56772.2	879.265	1208.14	TCGA-CZ-5453-11A	7.27471	629.128	102.385	52386.8	1696.36	1338.01
TCGA-CZ-5452-01A	5.26019	644.576	56.6482	38103.2	929.84	3016.11	TCGA-CZ-5452-11A	7.37203	548.725	143.263	43761.1	1082.21	1268.48
TCGA-CZ-5451-01A	9.86409	297.256	65.0497	52160.5	975.745	2703.03	TCGA-CZ-5451-11A	4.90547	462.749	108.125	62354.6	2599.69	927.134
TCGA-CZ-4865-01A	5.6652	348.41	138.325	94070.2	4061.95	2671.61	TCGA-CZ-4865-11A	5.66627	793.656	107.281	51611.8	1178.96	1294.55
TCGA-CZ-4864-01A	8.11931	157.477	43.0512	77218.6	975.072	2067.97	TCGA-CZ-4864-11A	2.92998	467.17	81.3885	107594	2378.5	1140.42
TCGA-CZ-4863-01A	3.95333	371.613	52.8309	110546	1598.58	2720.97	TCGA-CZ-4863-11A	4.57231	760.616	83.3773	21793.8	477.94	1299.88
TCGA-CW-6090-01A	2.87543	17.9714	138.74	52595.2	5503.57	5036.32	TCGA-CW-6090-11A	7.55847	502.803	64.4113	41212.1	1591.55	1120.63
TCGA-CW-6088-01A	8.39929	195.283	72.4438	148735	3107.74	3525.6	TCGA-CW-6088-11A	13.7194	758.124	63.0076	27228.4	1074.69	1789.62
TCGA-CW-6087-01A	1.14924	411.362	50.1833	23662.2	592.175	2841.55	TCGA-CW-6087-11A	9.64479	931.835	204.766	43346.7	4409.89	1547.62
TCGA-CW-5591-01A	4.11664	178.045	44.2539	42746.7	1449.06	3005.15	TCGA-CW-5591-11A	9.77016	611.798	99.33	60168.4	2489.53	1904.25
TCGA-CW-5589-01A	3.8458	216.903	101.721	140384	2733.6	1300.65	TCGA-CW-5589-11A	10.5733	595.277	162.3	54101.2	3677.66	1718.43
TCGA-CW-5587-01A	5.0283	172.145	49.9873	73972.9	3009.29	2109.23	TCGA-CW-5587-11A	12.962	599.186	106.386	29392.6	2723.48	1440
TCGA-CW-5585-01A	6.72469	297.778	80.9064	72062.6	3097.98	3618.93	TCGA-CW-5585-11A	8.58863	477.915	100.57	46991.1	3428.8	1900.58
TCGA-CW-5584-01A	4.3971	92.3391	57.1623	71319	2348.54	4782.58	TCGA-CW-5584-11A	9.07453	879.182	201.385	47187.2	3910.07	1643.54
TCGA-CW-5581-01A	4.00429	136.813	48.3851	49538.7	2050.53	2973.85	TCGA-CW-5581-11A	8.15024	581.772	82.6667	32352.6	2380.65	950.085
TCGA-CW-5580-01A	6.017	299.924	78.6839	68874.8	1395.94	2533.62	TCGA-CW-5580-11A	11.6357	772.61	132.647	43023	2785.58	1548.71
TCGA-CJ-6030-01A	1.48844	397.042	120.192	36978.5	1452.35	2369.97	TCGA-CJ-6030-11A	9.09652	569.832	187.778	58224.2	4623.63	1313.8
TCGA-CJ-5689-01A	1.51381	110.508	165.51	111125	3093.22	2390.31	TCGA-CJ-5689-11A	2.50975	595.815	158.867	119094	4327.31	1382.37
TCGA-CJ-5681-01A	49.0217	112.205	136.172	37727.1	1648.22	2302.39	TCGA-CJ-5681-11A	11.0511	483.091	125.667	26720.9	2416.72	839.253
TCGA-CJ-5680-01A	6.91116	306.066	44.4289	63547.6	2782.23	3445.71	TCGA-CJ-5680-11A	10.4002	580.242	231.404	50739.3	3785.01	2019.58
TCGA-CJ-5679-01A	8.73507	203.818	126.659	51823.7	1662.58	4103.3	TCGA-CJ-5679-11A	8.90095	534.742	259.155	47818.3	4272.8	1612.78
TCGA-CJ-5678-01A	5.16407	130.51	70.4191	26508.1	1024.36	2752.92	TCGA-CJ-5678-11A	8.30181	385.88	170.956	37655.2	4893.76	1471.88
TCGA-CJ-5677-01A	0.816184	313.415	129.773	69322.6	2288.58	2435.49	TCGA-CJ-5677-11A	9.62537	513.691	110.945	39489.3	3638.89	1129.21
TCGA-CJ-5676-01A	2.19183	146.853	132.606	134661	3020.71	3588.4	TCGA-CJ-5676-11A	5.46332	474.888	152.553	62384.8	3869.71	1348.6
TCGA-CJ-5672-01A	3.23586	437.38	84.1323	58812.8	3017.98	2788.23	TCGA-CJ-5672-11A	6.22568	723.533	137.236	49401.1	3043.82	1120.89
TCGA-B8-5552-01B	5.32162	218.186	115.016	221293	7952.04	2533.78	TCGA-B8-5552-11A	6.8118	860.936	76.822	72483.6	1910.71	1774.66
TCGA-B8-5549-01A	4.14883	143.653	100.609	46120.5	1000.91	1327.11	TCGA-B8-5549-11A	7.9585	684.112	73.2182	29263.1	1007.86	1386.05
TCGA-B2-5641-01A	1.13015	266.716	66.114	105658	1389.52	2141.08	TCGA-B2-5641-11A	11.3829	662.484	230.585	20293.1	5067.99	2129.25
TCGA-B2-5636-01A	5.15842	556.962	133.235	79843.2	2609.57	2126.01	TCGA-B2-5636-11A	11.9693	451.931	146.533	50876.3	7450.33	2118.92
TCGA-B0-5712-01A	5.39118	319.982	78.6478	40839.1	900.961	2444.11	TCGA-B0-5712-11A	2.65901	242.453	190.965	324721	18412.2	2176.76
TCGA-B0-5711-01A	2.75644	192.951	86.5524	65602.3	2189.17	2791.73	TCGA-B0-5711-11A	9.67848	561.132	135.279	48934.2	3261.43	1344.21
TCGA-B0-5709-01A	6.28216	133.72	93.5593	104171	5498.68	3123.13	TCGA-B0-5709-11A	9.06531	369.26	90.3509	36535.9	4446.54	1339.55
TCGA-B0-5706-01A	1.20565	461.363	62.292	76947.1	1181.54	2507.76	TCGA-B0-5706-11A	11.6697	563.31	202.736	33200.1	3456.41	1945.28
TCGA-B0-5705-01A	3.64873	213.816	32.9845	121390	2029.42	2086.93	TCGA-B0-5705-11A	8.18314	657.152	82.968	25485	2528.36	1649.36
TCGA-B0-5703-01A	4.23599	133.01	68.6231	107298	3229.52	3020.26	TCGA-B0-5703-11A	4.63774	513.005	173.023	78283.6	4915.29	1123.05
TCGA-B0-5701-01A	2.52255	151.984	42.8834	36366.4	1232.27	4010.86	TCGA-B0-5701-11A	9.76764	598.268	96.2811	135496	6000.82	1678.29
TCGA-B0-5699-01A	7.09578	325.076	69.1839	38749.4	1268.59	3862.77	TCGA-B0-5699-11A	10.6593	432.884	81.5235	37618.7	3504.72	1166.79
TCGA-B0-5697-01A	2.16141	395.538	81.0528	65170.2	1129.34	1967.96	TCGA-B0-5697-11A	7.08767	469.158	117.747	18505	2759.39	915.681
TCGA-B0-5696-01A	1.63905	148.92	73.2892	138597	2716.85	3139.26	TCGA-B0-5696-11A	10.4166	525.357	150.814	38425.3	4300.68	1449.26
TCGA-B0-5694-01A	4.51838	382.085	85.5668	53333	1962.67	3673.44	TCGA-B0-5694-11A	14.7856	567.028	175.949	47206.7	7167.32	2549.04
TCGA-B0-5691-01A	9.19136	269.39	79.3799	118950	4263.46	2486.35	TCGA-B0-5691-11A	12.8698	514.794	82.2993	42418.3	2734.16	1459.37
TCGA-B0-5690-01A	4.54868	113.717	88.9061	108072	2515.01	1807.07	TCGA-B0-5690-11A	11.3035	467.434	112.37	28051.7	3126.42	1216.79
TCGA-B0-5402-01A	5.60478	154.347	101.748	56284	1616.33	2346.24	TCGA-B0-5402-11A	4.7704	468.692	270.72	103197	5585.55	1382.22
TCGA-B0-4712-01A	2.32156	162.045	249.8	149874	3773	3979.62	TCGA-B0-4712-11A	8.64686	865.703	225.836	39017.9	2090.51	1525.41
TCGA-B0-4700-01A	0.510542	141.931	184.816	92526.1	2330.11	2064.63	TCGA-B0-4700-11A	4.22744	531.248	106.391	36524.4	3287.54	772.212
TCGA-A3-3387-01A	2.34394	121.885	121.651	220516	3889.54	3360.27	TCGA-A3-3387-11A	4.5953	357.339	52.9554	35759.6	982.738	694.985
TCGA-A3-3358-01A	4.11817	176.333	91.7229	93758.4	903.752	2483.63	TCGA-A3-3358-11A	9.17871	399.93	76.1615	52777.8	1720.35	1263.93
